# Supplementary material for: Construction and Validation of a 9-Gene Signature for Predicting Prognosis in Stage III Clear Cell Renal Cell Carcinoma
Source: Front Oncol. 2019 Mar 19;9:152. doi: 10.3389/fonc.2019.00152 (PMC6433707; doi:10.3389/fonc.2019.00152)
Supplement: Supplementary file 2 [file Data_Sheet_2.xlsx]

## Sheet: FUSCC Stage III data
Sample ID	Gender	Age	T stage	N stage	Tumor Diameter	ISUP grade	Laterality	Target therapy	OS months	Death	ATP6V1C2	PCSK1N	PREX1	ANK3	HLA-DRA	SELENBP1	TYRP1	GABRA2	SERPINA5
1	Male	56	T3a	N0	4	2	Left	No	54	0	Low exp	High exp	Low exp	High exp	Low exp	Low exp	Low exp	Low exp	Low exp
2	Female	62	T1a	N1	4	2	Left	No	44.2	1	High exp	Low exp	Low exp	Low exp	Low exp	Low exp	Low exp	High exp	High exp
3	Male	30	T3a	N0	8.5	3	Right	No	83.3	1	Low exp	Low exp	Low exp	High exp	High exp	Low exp	Low exp	High exp	High exp
4	Female	51	T3a	N0	12.5	3	Right	Yes	13.6	1	Low exp	Low exp	Low exp	Low exp	Low exp	Low exp	Low exp	High exp	High exp
5	Male	55	T3a	N1	9	3	Left	Yes	42	1	Low exp	Low exp	Low exp	Low exp	High exp	Low exp	Low exp	High exp	Low exp
6	Male	53	T3a	N0	8.5	3	Right	No	74.5333	0	Low exp	High exp	High exp	High exp	High exp	Low exp	Low exp	High exp	Low exp
7	Female	55	T3a	N0	8	4	Left	No	91.5667	1	Low exp	High exp	Low exp	High exp	Low exp	Low exp	Low exp	High exp	Low exp
8	Male	77	T3a	N0	4.5	3	Right	No	40.3667	1	Low exp	High exp	Low exp	Low exp	Low exp	Low exp	Low exp	High exp	High exp
9	Female	45	T2a	N1	10	3	Left	No	46.5	1	Low exp	High exp	Low exp	High exp	High exp	Low exp	Low exp	High exp	High exp
10	Female	71	T3a	N0	4.5	2	Left	Yes	40.1	1	Low exp	Low exp	Low exp	Low exp	Low exp	Low exp	Low exp	High exp	High exp
11	Male	64	T3a	N0	7	3	Right	No	42.5	1	Low exp	High exp	Low exp	Low exp	Low exp	Low exp	Low exp	High exp	High exp
12	Female	67	T3a	N1	6	4	Right	Yes	26.3	1	Low exp	Low exp	Low exp	Low exp	Low exp	Low exp	Low exp	High exp	High exp
13	Female	55	T3a	N0	5	2	Left	No	46.6	1	Low exp	High exp	Low exp	High exp	High exp	Low exp	High exp	High exp	Low exp
14	Female	48	T3a	N0	12	2	Left	Yes	71.1	0	Low exp	Low exp	Low exp	High exp	High exp	Low exp	Low exp	High exp	High exp
15	Male	49	T3a	N0	10	3	Left	Yes	80	0	Low exp	High exp	Low exp	High exp	High exp	Low exp	Low exp	Low exp	Low exp
16	Male	65	T3a	N0	6	3	Left	No	54.9	0	Low exp	Low exp	Low exp	Low exp	Low exp	Low exp	Low exp	High exp	High exp
17	Male	56	T3a	N0	7	4	Right	No	25.3	1	Low exp	Low exp	Low exp	High exp	Low exp	Low exp	Low exp	Low exp	High exp
18	Female	47	T2a	N1	10	3	Left	No	34.9667	0	Low exp	High exp	Low exp	High exp	Low exp	Low exp	Low exp	High exp	High exp
19	Male	66	T3a	N0	5	4	Right	No	65.6667	0	Low exp	High exp	High exp	High exp	High exp	Low exp	Low exp	Low exp	High exp
20	Male	68	T3a	N0	3.8	2	Right	No	68.6	0	Low exp	High exp	Low exp	High exp	High exp	Low exp	High exp	High exp	Low exp
21	Female	21	T2b	N1	15	3	Right	Yes	12.6	1	Low exp	Low exp	Low exp	High exp	High exp	Low exp	High exp	High exp	High exp
22	Female	82	T3a	N0	4	4	Left	No	62.5	0	Low exp	High exp	Low exp	High exp	High exp	Low exp	Low exp	Low exp	Low exp
23	Female	58	T1b	N1	6	2	Right	No	112.967	0	Low exp	High exp	High exp	High exp	High exp	Low exp	Low exp	Low exp	High exp
24	Female	61	T3a	N0	5.5	3	Left	No	53.0333	0	Low exp	High exp	High exp	High exp	High exp	Low exp	Low exp	High exp	Low exp
25	Male	41	T3a	N0	7	2	Right	No	73.0667	0	Low exp	Low exp	High exp	High exp	Low exp	Low exp	Low exp	Low exp	Low exp
26	Male	76	T3b	N0	8	3	Right	No	62.4	1	High exp	High exp	Low exp	High exp	High exp	Low exp	High exp	High exp	Low exp
27	Female	64	T3a	N0	7	3	Right	No	76.9	0	Low exp	High exp	High exp	High exp	High exp	Low exp	High exp	High exp	Low exp
28	Male	64	T3a	N0	8	4	Left	No	42.2	0	Low exp	High exp	High exp	High exp	High exp	Low exp	Low exp	Low exp	High exp
29	Female	51	T3a	N0	14	2	Left	Yes	72.8667	0	Low exp	High exp	High exp	High exp	High exp	Low exp	Low exp	High exp	High exp
30	Female	61	T3a	N0	6.5	3	Right	Yes	73.6667	0	Low exp	High exp	Low exp	High exp	High exp	Low exp	Low exp	High exp	High exp
31	Male	53	T3a	N0	3.5	3	Right	No	79.7	0	Low exp	High exp	High exp	High exp	Low exp	Low exp	Low exp	Low exp	Low exp
32	Male	58	T3a	N0	4	3	Left	No	58.9	0	Low exp	High exp	High exp	High exp	High exp	Low exp	Low exp	Low exp	High exp
33	Male	52	T3a	N0	6	3	Left	No	43	0	High exp	Low exp	High exp	High exp	High exp	Low exp	Low exp	High exp	High exp
34	Male	77	T3a	N0	5.5	4	Right	No	47.5	0	Low exp	High exp	High exp	High exp	High exp	Low exp	Low exp	High exp	Low exp
35	Female	76	T3a	N0	6	3	Right	No	24.3	1	Low exp	High exp	High exp	High exp	High exp	Low exp	Low exp	Low exp	Low exp
36	Male	79	T2a	N1	8	3	Left	No	63.9667	0	Low exp	High exp	High exp	High exp	High exp	Low exp	Low exp	High exp	Low exp
37	Female	60	T3a	N0	10	4	Left	No	15.4333	1	Low exp	Low exp	Low exp	High exp	Low exp	High exp	High exp	High exp	High exp
38	Male	60	T1b	N1	4.8	2	Right	No	66.0333	0	Low exp	High exp	High exp	High exp	High exp	Low exp	Low exp	Low exp	High exp
39	Female	57	T2b	N1	10	3	Right	No	13.1667	1	Low exp	Low exp	Low exp	High exp	Low exp	Low exp	High exp	High exp	High exp
40	Female	56	T3a	N1	7.5	3	Right	No	18.3	1	Low exp	Low exp	Low exp	High exp	Low exp	High exp	High exp	High exp	High exp
41	Female	66	T3a	N0	2.5	3	Left	No	54.6	0	Low exp	High exp	High exp	High exp	High exp	Low exp	High exp	Low exp	High exp
42	Male	76	T3a	N0	3.5	3	Right	No	24	1	Low exp	High exp	High exp	High exp	Low exp	Low exp	High exp	High exp	Low exp
43	Female	57	T3a	N0	7.5	3	Left	Yes	40.3333	1	Low exp	Low exp	Low exp	High exp	Low exp	Low exp	Low exp	High exp	High exp
44	Male	55	T3	N0	4	3	Right	No	6.16667	1	High exp	Low exp	Low exp	High exp	Low exp	High exp	High exp	High exp	High exp
45	Male	63	T3a	N0	5	3	Left	No	68.1667	0	Low exp	Low exp	Low exp	High exp	High exp	Low exp	Low exp	High exp	High exp
46	Female	43	T2b	N1	15	4	Left	No	18.6	1	Low exp	Low exp	Low exp	High exp	Low exp	Low exp	High exp	High exp	High exp
47	Male	71	T3a	N1	4.5	3	Right	No	22.1	1	Low exp	Low exp	Low exp	High exp	Low exp	High exp	Low exp	High exp	High exp
48	Male	53	T3a	N0	2.5	3	Right	No	49.3667	0	Low exp	High exp	High exp	High exp	Low exp	Low exp	Low exp	Low exp	High exp
49	Male	59	T3a	N0	10	4	Left	Yes	44.5	0	Low exp	Low exp	High exp	High exp	High exp	Low exp	Low exp	Low exp	High exp
50	Male	49	T3a	N1	6.1	3	Left	No	5.73333	1	Low exp	High exp	Low exp	High exp	High exp	Low exp	High exp	Low exp	High exp
51	Male	64	T2a	N1	9.5	4	Left	Yes	14.4667	1	Low exp	Low exp	Low exp	High exp	Low exp	Low exp	Low exp	High exp	High exp
52	Male	53	T3a	N1	10	3	Right	Yes	31.2	0	Low exp	Low exp	Low exp	High exp	High exp	Low exp	High exp	High exp	High exp
53	Male	49	T3a	N0	12	2	Left	Yes	68.8	1	Low exp	High exp	Low exp	High exp	High exp	Low exp	Low exp	Low exp	High exp
54	Male	53	T3b	N1	4.5	3	Right	No	7.03333	1	High exp	Low exp	Low exp	Low exp	Low exp	Low exp	High exp	High exp	High exp
55	Male	64	T2	N1	12	3	Right	Yes	20.9333	1	Low exp	Low exp	High exp	High exp	Low exp	High exp	High exp	High exp	High exp
56	Male	44	T3a	N0	13	3	Left	Yes	78.4333	0	Low exp	High exp	High exp	High exp	High exp	Low exp	Low exp	High exp	High exp
57	Male	50	T3a	N1	8	4	Right	Yes	16.1	1	Low exp	Low exp	Low exp	High exp	Low exp	Low exp	Low exp	High exp	High exp
58	Female	56	T3b	N0	12	3	Left	Yes	19.4667	1	Low exp	High exp	Low exp	Low exp	High exp	High exp	High exp	High exp	High exp
59	Female	64	T2	N1	9.5	4	Left	No	3.43333	1	Low exp	Low exp	Low exp	Low exp	High exp	Low exp	High exp	Low exp	High exp
60	Male	47	T3a	N0	10	3	Right	Yes	53.7333	0	Low exp	High exp	High exp	High exp	High exp	Low exp	Low exp	Low exp	Low exp
61	Male	62	T3b	N0	6	4	Right	Yes	26.3667	1	Low exp	Low exp	High exp	High exp	Low exp	Low exp	Low exp	High exp	High exp
62	Male	67	T3b	N0	8	4	Left	No	40.7	1	High exp	Low exp	Low exp	High exp	Low exp	Low exp	Low exp	High exp	Low exp
63	Male	51	T3a	N0	5	2	Left	No	44.8	0	Low exp	High exp	High exp	High exp	High exp	Low exp	Low exp	High exp	High exp
64	Male	56	T3b	N1	7	4	Left	Yes	6	0	Low exp	Low exp	Low exp	High exp	Low exp	High exp	Low exp	Low exp	High exp
65	Female	74	T2	N1	10	4	Right	Yes	0.833333	1	Low exp	Low exp	Low exp	High exp	High exp	Low exp	Low exp	High exp	High exp
66	Female	57	T3a	N0	12	2	Right	No	94.5	0	Low exp	High exp	High exp	High exp	High exp	Low exp	Low exp	Low exp	Low exp
67	Male	58	T3a	N0	6	2	Left	No	108.667	0	Low exp	High exp	High exp	High exp	High exp	Low exp	High exp	High exp	Low exp
68	Female	59	T3a	N0	4	3	Left	No	61.2667	0	Low exp	High exp	Low exp	High exp	High exp	Low exp	Low exp	High exp	High exp
69	Female	54	T3a	N0	8	3	Left	No	94.1	0	Low exp	High exp	High exp	High exp	High exp	Low exp	Low exp	Low exp	Low exp
70	Male	75	T3c	N0	6	4	Right	No	21.8	1	Low exp	Low exp	Low exp	High exp	High exp	Low exp	High exp	High exp	High exp
71	Male	77	T3a	N0	4.5	3	Right	No	24.4	1	Low exp	High exp	Low exp	High exp	High exp	Low exp	Low exp	High exp	High exp
72	Female	66	T3a	N0	5	2	Left	Yes	40.2333	1	Low exp	Low exp	Low exp	High exp	Low exp	Low exp	Low exp	High exp	High exp
73	Female	61	T3a	N1	6	4	Right	Yes	75	1	Low exp	High exp	High exp	High exp	High exp	Low exp	Low exp	High exp	High exp
74	Female	61	T3a	N0	4.5	3	Right	No	76.3333	0	Low exp	Low exp	High exp	High exp	High exp	Low exp	Low exp	Low exp	High exp
75	Male	63	T3c	N0	7	3	Right	No	22.5	1	High exp	Low exp	Low exp	High exp	Low exp	High exp	Low exp	High exp	High exp
76	Male	54	T3a	N1	10	4	Left	No	22.4	1	High exp	High exp	Low exp	High exp	Low exp	Low exp	Low exp	High exp	High exp
77	Female	52	T3a	N0	14	2	Left	Yes	90.9	0	Low exp	High exp	High exp	High exp	High exp	Low exp	Low exp	Low exp	Low exp
